# Supplementary material for: Does VEGF-targeted active immunotherapy induce complete abrogation of platelet VEGF levels?
Source: BMC Res Notes. 2019 Jun 10;12:323. doi: 10.1186/s13104-019-4368-z (PMC6558718; doi:10.1186/s13104-019-4368-z)
Supplement: Supplementary file 1 — Additional file 1. Measurements in healthy individuals. [file 13104_2019_4368_MOESM1_ESM.xlsx]

## Sheet: Healthy Individuals
Additional file 1. Measurements in healthy Individuals
ID	Sex	Age range (years)	serum VEGF (pg/mL)	plasma VEGF (pg/mL)	Hematocrit	platelet count (109/L)	Platelet VEGF (pg of VEGF/106 platelet)
01-061114	Female	41-50	289.75	28.42	0.395	374	0.42274
02-061114	Female	31-40	305.98	24.41	0.358	235	0.769225
03-061114	Female	21-30	145.11	18.51	0.36	173	0.468347
04-061114	Female	41-50	154.75	70.21	0.373	243	0.218134
05-061114	Male	21-30	233.24	45.19	0.426	462	0.233638
06-061114	Male	21-30	198.24	31.02	0.451	389	0.235999
07-061114	Male	21-30	161.09	31.89	0.455	217	0.324488
08-061114	Male	41-50	100.35	27.56	0.413	196	0.217999
09-061114	Female	41-50	472.69	84.73	0.384	287	0.832695
10-061114	Female	41-50	496.67	62.84	0.347	203	1.39552
11-061114	Male	41-50	97.47	51.22	0.419	342	0.0785709
01-131114	Female	41-50	466.3	22.27	0.432	217	1.16225
02-131114	Female	41-50	820.86	109.2	0.414	244	1.70915
04-131114	Male	71-80	163.18	22.62	0.49	161	0.445252
05-131114	Male	31-40	380.38	24.72	0.48	196	0.943588
06-131114	Female	21-30	434.29	32.86	0.41	235	1.00785
07-131114	Male	31-40	1127.11	128.22	0.47	284	1.86413
08-131114	Male	41-50	712.49	49.71	0.435	220	1.70214
09-131114	Female	51-60	1576.94	116.64	0.427	225	3.7189
10-131114	Male	21-30	627.72	133.84	0.526	318	0.736161
12-131114	Male	31-40	546.13	67.15	0.448	187	1.41389
13-131114	Female	21-30	305.08	25.43	0.414	229	0.715611
14-131114	Male	41-50	314.36	75.57	0.49	215	0.566432
15-131114	Male	31-40	262.09	63.75	0.486	212	0.480881
16-131114	Male	21-30	91.47	31.42	0.494	230	0.13211
17-131114	Male	31-40	1372.61	222.09	0.442	287	2.2369
18-131114	Male	31-40	492.18	76.87	0.444	195	1.18417
19-131114	Female	41-50	534.41	83.7	0.407	419	0.637878
20-131114	Female	41-50	167.66	29.48	0.459	193	0.387334
21-131114	Male	31-40	525.88	87.38	0.478	264	0.867034
22-131114	Female	31-40	863.99	108.58	0.34	352	1.41639
23-131114	Female	31-40	435.79	53.74	0.397	331	0.696
24-131114	Female	41-50	165.2	24.02	0.41	188	0.443065
25-131114	Female	31-40	203.09	29.8	0.401	206	0.503887
02-201114	Male	41-50	541.46	72.82	0.449	271	0.952844
03-201114	Male	41-50	140.36	29.19	0.465	185	0.321492
04-201114	Male	31-40	1890.3	94.99	0.503	196	4.55239
05-201114	Female	21-30	205.6	19.14	0.388	231	0.493998
06-201114	Female	31-40	462.1	42.72	0.386	239	1.0774
07-201114	Male	31-40	1610.87	288	0.509	273	2.37923
08-201114	Male	21-30	177.09	15.2	0.514	220	0.35763
09-201114	Male	41-50	1103.77	163.66	0.503	318	1.46929
10-201114	Male	41-50	1280.14	109.1	0.442	354	1.84588
11-201114	Male	21-30	812.2	102.81	0.477	328	1.13113
12-201114	Male	21-30	248.74	7.4	0.439	203	0.666954
13-201114	Male	31-40	387.17	105.32	0.488	285	0.506341
14-201114	Female	61-70	457.63	44.5	0.404	240	1.02594
15-201114	Male	51-60	364.09	64.03	0.435	183	0.926415
16-201114	Female	41-50	344.41	43.59	0.438	229	0.738257
18-201114	Female	41-50	560.36	65.93	0.369	226	1.38047
19-201114	Male	51-60	548.98	72.84	0.454	271	0.959308
20-201114	Male	31-40	379.26	42.94	0.48	214	0.817226
21-201114	Male	41-50	437.49	30.87	0.465	270	0.80571
22-201114	Male	51-60	369.25	73.71	0.387	255	0.710455
23-201114	Male	21-30	987.28	54.39	0.484	300	1.60457
24-201114	Male	41-50	234.02	33.78	0.515	292	0.33259
26-201114	Female	11-20	179.71	84.09	0.385	372	0.158081
01-271114	Male	61-70	685.75	38.95	0.414	203	1.86712
02-271114	Female	31-40	111.72	12.65	0.391	215	0.280622
03-271114	Male	51-60	437.16	57.24	0.392	128	1.80462
04-271114	Male	41-50	556.41	49.59	0.453	215	1.28944
05-271114	Female	31-40	1426.94	154.44	0.378	286	2.76747
06-271114	Male	31-40	458.68	82.82	0.438	211	1.00111
07-271114	Male	21-30	81.65	18.9	0.466	187	0.17919
08-271114	Male	21-30	578.34	62.73	0.475	231	1.17184
09-271114	Female	21-30	121.08	22.33	0.384	740	0.0822027
10-271114	Male	41-50	402.2	74.62	0.419	298	0.638671
11-271114	Male	51-60	433.21	93.77	0.444	329	0.573643
12-271114	Female	41-50	546.08	117.75	0.401	285	0.900244
01-181214	Male	71-80	385.27	99.13	0.434	190	0.852396
02-181214	Female	51-60	362.79	74.91	0.389	321	0.547959
03-181214	Male	51-60	368.34	141.47	0.418	235	0.561865
04-181214	Male	61-70	603.05	17.52	0.399	188	1.87183
06-181214	Male	51-60	177.25	50.64	0.419	224	0.328395
07-181214	Male	41-50	310.32	42.43	0.426	244	0.6302
08-181214	Male	51-60	133.32	45.94	0.469	223	0.208066
10-181214	Male	31-40	149.34	29.9	0.405	203	0.350083
11-181214	Male	21-30	239.71	24.41	0.434	368	0.331141
12-181214	Male	41-50	615.97	134.83	0.497	225	1.07562
13-181214	Male	41-50	839.27	160.09	0.386	192	2.17196
02-150115	Female	41-50	569.32	23.67	0.337	345	1.0486
03-150115	Female	41-50	805.62	91.09	0.414	258	1.62292
04-150115	Male	21-30	112.68	19.01	0.481	175	0.277798
06-150115	Male	41-50	87.36	29.46	0.47	248	0.123738
07-150115	Female	21-30	148.09	67.67	0.439	180	0.250642
05-150115	Female	21-30	103.16	24.49	0.404	176	0.266405
09-150115	Male	21-30	135.57	46.75	0.514	323	0.133642
10-150115	Female	51-60	435.68	80.78	0.414	190	1.09459
11-150115	Male	21-30	119.04	30.29	0.482	244	0.188412
13-150115	Female	31-40	172.92	18.74	0.415	264	0.341649
14-150115	Male	31-40	182.01	26.42	0.479	140	0.579017
16-150115	Female	21-30	244.65	12.06	0.452	199	0.640499
19-150115	Female	31-40	282.9	46.87	0.41	271	0.513866
