# Supplementary material for: Does VEGF-targeted active immunotherapy induce complete abrogation of platelet VEGF levels?
Source: BMC Res Notes. 2019 Jun 10;12:323. doi: 10.1186/s13104-019-4368-z (PMC6558718; doi:10.1186/s13104-019-4368-z)
Supplement: Supplementary file 2 — Additional file 2. Cancer patients data. [file 13104_2019_4368_MOESM2_ESM.xlsx]

## Sheet: Sheet1
Additional file 2. Cancer patients data
Seq	Patient	Primary Tumor	Gender	Vaccine combination	Clinical Trial	VEGF/plaq week 0	VEGF/plaq week 13	ΔVEGF
1	CH01	Breast	Female	50µg antigen+200µgVSSP	CENTAURO	1.32902	0.372129	-71.9997
2	CH02	Cervix	Female	50µg antigen+200µgVSSP	CENTAURO	1.12112	1.19331	6.43909
3	CH03	Cervix	Female	50µg antigen+200µgVSSP	CENTAURO	0.861339	2.13836	148.26		Legend
4	CH06	Vulva	Female	50µg antigen+200µgVSSP	CENTAURO	0.917599	1.32249	44.1252		red	≥30%	increase
5	CH07	Small intestine	Female	50µg antigen+200µgVSSP	CENTAURO	0.510625	0.622127	21.8362		blue	≤-30%	decrease
6	CH08	Lung	Female	50µg antigen+200µgVSSP	CENTAURO	0.776497	0.278981	-64.0718		light green	-30% < Δ < 30%	stability
7	CH09	Penis	Male	50µg antigen+200µgVSSP	CENTAURO	2.23298	4.41794	97.8496
8	CH10	Rectum	Female	50µg antigen+200µgVSSP	CENTAURO	1.24958	0.938917	-24.8612
9	CH11	Ovary	Female	100µg antigen+200µgVSSP	CENTAURO	0.406547	0.385944	-5.0677
10	CH14	Thyroid	Male	100µg antigen+200µgVSSP	CENTAURO	0.252317	0.472941	87.4395
11	CH15	Pancreas	Male	100µg antigen+200µgVSSP	CENTAURO	2.42437	0.545104	-77.5156
12	CH16	Colon	Female	100µg antigen+200µgVSSP	CENTAURO	1.1234	0.440195	-60.8156
13	CQ17	Pure Seminoma	Male	100µg antigen+200µgVSSP	CENTAURO	1.99108	0.841173	-57.7529
14	CH25	Small intestine	Male	100µg antigen+200µgVSSP	CENTAURO	0.51032	0.560406	9.81466
15	CH26	Oropharynx	Male	100µg antigen+200µgVSSP	CENTAURO	1.14763	0.526109	-54.1568
16	CH27	Colon	Female	100µg antigen+200µgVSSP	CENTAURO	0.776731	1.37493	77.0147
17	CH18	Lung	Female	400µg antigen+200µgVSSP	CENTAURO	2.47279	1.18178	-52.2085
18	CH19	Ovary	Female	400µg antigen+200µgVSSP	CENTAURO	0.175314	0.238774	36.1984
19	CH21	Small intestine	Female	400µg antigen+200µgVSSP	CENTAURO	2.14745	1.25224	-41.6869
20	CH22	Colon	Male	400µg antigen+200µgVSSP	CENTAURO	1.1565	0.829045	-28.3143
21	CH23	Ovary	Female	400µg antigen+200µgVSSP	CENTAURO	1.46031	1.27823	-12.4686
22	CH24	Colon	Male	400µg antigen+200µgVSSP	CENTAURO	1.00298	0.596866	-40.4908
23	CH29	Uterus	Female	400µg antigen+200µgVSSP	CENTAURO	0.507402	0.151018	-70.237
24	CH30	Rectum	Female	400µg antigen+200µgVSSP	CENTAURO	0.920365	0.503346	-45.3102
25	CQ03	Breast	Female	400µg antigen+200µgVSSP	CENTAURO-2	1.91	0.73	-61.7801
26	CH04	Rectum	Male	400µg antigen+200µgVSSP	CENTAURO-2	0.46	1.43	210.87
27	CH17	Colon	Male	400µg antigen+200µgVSSP	CENTAURO-2	1.07	0.39	-63.5514
28	CH24	Colon	Female	400µg antigen+200µgVSSP	CENTAURO-2	0.51	0.1	-80.3922
29	CH32	Gallbladder	Female	400µg antigen+200µgVSSP	CENTAURO-2	2.2	0.55	-75
30	JL41	Ovary	Female	400µg antigen+200µgVSSP	CENTAURO-2	0.3	0.24	-20
31	JL42	Lung	Male	400µg antigen+200µgVSSP	CENTAURO-2	2.01	0.8	-60.199
32	CH15	Soft tissues	Female	400µg antigen+400µgVSSP	CENTAURO-2	0.62	0.882	42.2581
33	CH19	Ovary	Female	400µg antigen+400µgVSSP	CENTAURO-2	0.92	0.13	-85.8696
34	CH27	Colon	Male	400µg antigen+400µgVSSP	CENTAURO-2	1.46	1	-31.5068
35	CH39	Rectum	Female	400µg antigen+400µgVSSP	CENTAURO-2	0.91	0.82	-9.89011
36	JL49	Breast	Female	400µg antigen+400µgVSSP	CENTAURO-2	0.55	0.08	-85.4545
37	JL22	Lung	Male	400µg antigen+400µgVSSP	CENTAURO-2	0.93	0.877	-5.69892
38	CQ44	Lung	Male	400µg antigen+400µgVSSP	CENTAURO-2	1.09	3.29	201.835
39	CH16	Colon	Female	800µg antigen+200µgVSSP	CENTAURO-2	1.25	0.43	-65.6
40	JL29	Uterus	Female	800µg antigen+200µgVSSP	CENTAURO-2	0.35	0.32	-8.57143
41	JL30	Breast	Female	800µg antigen+200µgVSSP	CENTAURO-2	8.19	2.05	-74.9695
42	CH33	Soft tissues	Male	800µg antigen+200µgVSSP	CENTAURO-2	1.91	0.39	-79.5812
43	JL43	Anal canal	Female	800µg antigen+200µgVSSP	CENTAURO-2	0.11	0.23	109.091
44	CH50	Lung	Female	800µg antigen+200µgVSSP	CENTAURO-2	1.94	0.22	-88.6598
45	JL12	Breast	Female	800µg antigen+200µgVSSP	CENTAURO-2	1.66	0.25	-84.9398
46	CH35	Breast	Female	800µg antigen+200µgVSSP	CENTAURO-2	1.13	0.69	-38.9381
47	CH08	Kidney	Male	200µg antigen+Aluminum phosphate	CENTAURO-2	1.46	0.66	-54.7945
48	CH09	Breast	Female	200µg antigen+Aluminum phosphate	CENTAURO-2	1.76	3.53	100.568
49	CH20	Kidney	Male	200µg antigen+Aluminum phosphate	CENTAURO-2	2.65	2.461	-7.13208
50	CH25	Breast	Female	200µg antigen+Aluminum phosphate	CENTAURO-2	0.9	0.63	-30
51	CH46	Bones	Male	200µg antigen+Aluminum phosphate	CENTAURO-2	1.07	0.96	-10.2804
52	JL47	Uterus	Female	200µg antigen+Aluminum phosphate	CENTAURO-2	1.11	1.6	44.1441
53	CH18	Lung	Female	200µg antigen+Aluminum phosphate	CENTAURO-2	3.64	3.54	-2.74725
54	JL23	Lung	Male	200µg antigen+Aluminum phosphate	CENTAURO-2	2.59	2.458	-5.09653
55	CH07	Ovary	Female	400µg antigen+Aluminum phosphate	CENTAURO-2	0.79	0.47	-40.5063
56	CQ13	Kidney	Male	400µg antigen+Aluminum phosphate	CENTAURO-2	2.57	1.87	-27.2374
57	CQ28	Colon	Female	400µg antigen+Aluminum phosphate	CENTAURO-2	1.17	0.78	-33.3333
58	CH37	Ovary	Female	400µg antigen+Aluminum phosphate	CENTAURO-2	0.72	0.36	-50
59	CH45	Mediastinum	Male	400µg antigen+Aluminum phosphate	CENTAURO-2	1.44	0.15	-89.5833
60	JL48	Uterus	Female	400µg antigen+Aluminum phosphate	CENTAURO-2	3.19	2.91	-8.77743
61	JL11	Vulva	Female	400µg antigen+Aluminum phosphate	CENTAURO-2	1.01	1.03	1.9802
62	CH10	Breast	Female	400µg antigen+Aluminum phosphate	CENTAURO-2	1.75	0.88	-49.7143
